# Supplementary material for: Morpho-Functional Responsiveness of Caco-2 Enterocyte-like Monolayers to Insulin in a Pro-Inflammatory Environment
Source: Cells. 2025 Aug 31;14(17):1358. doi: 10.3390/cells14171358 (PMC12427942; doi:10.3390/cells14171358)
Supplement: Supplementary file 1 [file cells-14-01358-s001.zip]

Archive with 1 entries (1 files):
- cells-3780454-supplementary.pdf
